# Supplementary material for: Spatial metabolomics identifies localized chemical changes in heart tissue during chronic cardiac Chagas Disease
Source: PLoS Negl Trop Dis. 2021 Oct 4;15(10):e0009819. doi: 10.1371/journal.pntd.0009819 (PMC8516257; doi:10.1371/journal.pntd.0009819)
Supplement: S1 Table — * indicate confidence level 3 annotations. All other annotations at level 2 confidence. NA, not annotated/not applicable. (XLSX) [file pntd.0009819.s001.xlsx]

## Sheet: Sheet1
S1 Table. Annotated and unannotated metabolites perturbed by infection at position A, identified through random forest classifier.
* indicate confidence level 3 annotations. All other annotations at level 2 confidence. NA, not annotated/not applicable.
Top-ranking metabolites for T. cruzi strain CL that met the random forest cut-off criteria in descending order of variable importance
m/z	RT (sec)	Extract	Annotation	Cosine Score	No. of Shared Peaks	Mass Diff. to Library Reference	ppm error	Peak area fold change at postion A (Sylvio X10/4 vs uninfected 147 days)	Peak area fold change at position A (CL vs uninfected 90 days)
503.307	145	aqueous	NA	NA	NA	NA	NA	0.594695	0.530967
241.155	26	aqueous	NA	NA	NA	NA	NA	0.456445	0.504221
298.275	213	aqueous	NA	NA	NA	NA	NA	0.129605	0.175604
343.296	177	aqueous	NA	NA	NA	NA	NA	0.253354	0.128883
296.259	187	aqueous	NA	NA	NA	NA	NA	0.272715	0.125903
320.256	206	aqueous	NA	NA	NA	NA	NA	0.0220234	0.0786237
252.233	190	aqueous	NA	NA	NA	NA	NA	0.372939	0.131648
336.251	190	aqueous	NA	NA	NA	NA	NA	0.177494	0.0760298
250.095	66	aqueous	NA	NA	NA	NA	NA	0.199314	0.39422
316.285	191	aqueous	NA	NA	NA	NA	NA	0.17899	0.11832
211.145	151	aqueous	NA	NA	NA	NA	NA	0.329213	0.300953
320.256	217	aqueous	NA	NA	NA	NA	NA	0.0359206	0.0863722
204.124	24	aqueous	CAR 2:0 (Spectral Match to Acetyl-DL-carnitine)	1	7	0	1.96	0.593855	0.467716
256.229	193	aqueous	NA	NA	NA	NA	NA	0.419086	0.456903
278.248	179	aqueous	NA	NA	NA	NA	NA	0.326549	0.0879683
331.166	58	aqueous	NA	NA	NA	NA	NA	0.436242	0.663908
380.21	258	aqueous	NA	NA	NA	NA	NA	0.878022	0.616749
327.234	214	aqueous	NA	NA	NA	NA	NA	0.0775563	0.578203
634.249	187	aqueous	NA	NA	NA	NA	NA	0.581128	1.52598
248.151	47	aqueous	CAR 4:0;O (Spectral Match to Acetyl-DL-carnitine)	0.82	4	44.03	7.25	0.19306	0.474745
280.264	206	aqueous	NA	NA	NA	NA	NA	0.176389	0.121414
523.359	212	aqueous	NA	NA	NA	NA	NA	1.98182	3.18296
931.451	189	aqueous	NA	NA	NA	NA	NA	0.0566177	0.0701831
170.118	147	aqueous	NA	NA	NA	NA	NA	0.394074	0.273659
209.093	53	aqueous	NA	NA	NA	NA	NA	2.20137	7.56744
546.354	219	aqueous	PC O-20:3 (Spectral Match to 1-Myristoyl-sn-glycero-3-phosphocholine)	0.91	13	56.06	2.56	2.12075	4.62809
366.374	314	organic	NA	NA	NA	NA	NA	1.16855	0.279972
768.554	519	organic	NA	NA	NA	NA	NA	0.674202	0.32743
280.265	177	organic	NA	NA	NA	NA	NA	0.537789	0.160416
511.521	218	organic	NA	NA	NA	NA	NA	0.109384	0.0328754
284.239	155	organic	NA	NA	NA	NA	NA	0.951631	0.274756
269.09	26	organic	NA	NA	NA	NA	NA	3.413	6.01374
280.265	250	organic	NA	NA	NA	NA	NA	0.609946	0.281579
537.395	389	organic	NA	NA	NA	NA	NA	2.58348	0.499061
625.515	243	organic	NA	NA	NA	NA	NA	0.197393	0.191577
802.574	299	organic	PC 36:2;O (Spectral Match to 1-Hexadecanoyl-2-(9Z-octadecenoyl)-sn-glycero-3-phosphocholine)	0.99	18	41.98	26.9	1.04456	1.43556
401.355	255	organic	NA	NA	NA	NA	NA	0.751244	1.94452
754.572	399	organic	NA	NA	NA	NA	NA	1.22145	1.96942
250.132	136	organic	NA	NA	NA	NA	NA	0.696957	0.359959
566.274	152	organic	NA	NA	NA	NA	NA	1.88122	2.00836
797.621	393	organic	NA	NA	NA	NA	NA	2.30349	1.71243
857.569	223	organic	NA	NA	NA	NA	NA	1.0677	0.65508
606.377	191	organic	PC 22:2;O (Spectral Match to 1,2-Di-(9Z-tetradecenoyl)-sn-glycero-3-phosphocholine)	0.98	15	68.06	0.82	1.69836	1.18019
856.564	222	organic	NA	NA	NA	NA	NA	1.13777	0.597263
496.341	201	organic	NA	NA	NA	NA	NA	1.17432	6.13326
809.563	308	organic	NA	NA	NA	NA	NA	1.12098	2.22071
810.525	252	organic	NA	NA	NA	NA	NA	0.729754	0.687563
850.632	417	organic	PC 41:5 or PC O-41:6;O (Spectral Match to 1,2-Dilinoleoyl-sn-glycero-3-phosphocholine)	0.99	11	68.06	0	1.0143	0.530056
660.554	234	organic	NA	NA	NA	NA	NA	1.0928	0.152944
508.377	187	organic	NA	NA	NA	NA	NA	3.83093	2.1249
802.56	380	organic	PC family member (Spectral Match to 1-Octadecanoyl-2-(5Z,8Z,11Z,14Z-eicosatetraenoyl)-sn-glycero-3-phosphocholine) *	0.88	9	8.03	NA	1.25202	1.91337
Top-ranking metabolites for T. cruzi strains CL and Sylvio X10/4 that met the random forest cut-off criteria in descending order of variable importance
m/z	RT (sec)	Extract	Annotation	Cosine Score	No. of Shared Peaks	Mass Diff. to Library Reference	ppm error	Peak area fold change at postion A (Sylvio X10/4 vs uninfected 147 days)	Peak area fold change at position A (CL vs uninfected 90 days)
562.389	219	organic	NA	NA	NA	NA	NA	2.03199	2.30819
Top-ranking metabolites for T. cruzi strain Sylvio X10/4 that met the random forest cut-off criteria in descending order of variable importance
m/z	RT (sec)	Extract	Annotation	Cosine Score	No. of Shared Peaks	Mass Diff. to Library Reference	ppm error	Peak area fold change at postion A (Sylvio X10/4 vs uninfected 147 days)	Peak area fold change at position A (CL vs uninfected 90 days)
550.244	144	aqueous	NA	NA	NA	NA	NA	0.541231	0.797393
332.244	158	aqueous	CAR 10:0;O (Spectral Match to Palmitoylcarnitine)	0.87	4	68.1	2.71	0.172393	0.743573
248.15	30	aqueous	CAR 4:0;O2 (Spectral Match to Acetyl-DL-carnitine)	0.82	4	44.03	3.22	0.19488	0.719602
816.575	273	aqueous	PC O-40:8 (Spectral Match to 1-Oleoyl-2-palmitoyl-sn-glycero-3-phosphocholine)	0.96	13	55.99	18.61	0.50327	1.78737
436.211	150	aqueous	NA	NA	NA	NA	NA	0.333187	0.650965
200.069	18	aqueous	NA	NA	NA	NA	NA	0.546418	0.954823
354.265	195	aqueous	NA	NA	NA	NA	NA	2.05827	1.70611
444.369	204	aqueous	CAR 18:0;O (Spectral Match to Oleoyl L-carnitine)	0.81	5	18.01	1.58	0.0793803	1.14742
480.201	147	aqueous	NA	NA	NA	NA	NA	0.493561	1.08707
494.215	147	aqueous	NA	NA	NA	NA	NA	0.575858	0.997661
749.424	194	aqueous	NA	NA	NA	NA	NA	0.315441	0.938068
276.181	104	aqueous	NA	NA	NA	NA	NA	0.216828	0.701658
300.085	58	aqueous	NA	NA	NA	NA	NA	0.461559	0.644552
518.182	146	aqueous	NA	NA	NA	NA	NA	0.282711	0.73335
384.179	139	aqueous	NA	NA	NA	NA	NA	0.530749	0.719989
412.307	179	aqueous	CAR 16:2;O (Spectral Match to Lauroylcarnitine)	0.8	4	68.03	3.15	0.246341	0.664824
414.322	186	aqueous	CAR 16:1;O (Spectral Match to Palmitoylcarnitine)	0.85	7	13.98	1.45	0.230865	0.558157
260.187	148	aqueous	CAR 6:0 (Spectral Match to Acetyl-DL-carnitine )	0.96	5	56.06	5.38	0.245707	0.588929
299.201	171	aqueous	NA	NA	NA	NA	NA	2.15654	1.42156
302.207	157	organic	NA	NA	NA	NA	NA	0.387062	1.26836
442.354	175	organic	CAR 18:1;O (Spectral Match to Palmitoylcarnitine)	0.87	8	42.01	2.94	0.238359	1.00878
720.59	455	organic	NA	NA	NA	NA	NA	1.77544	1.59053
796.615	397	organic	NA	NA	NA	NA	NA	2.18574	1.72879
470.385	189	organic	CAR 20:1;O (Spectral Match to Palmitoylcarnitine)	0.87	8	70.04	2.13	0.135412	0.521174
570.349	202	organic	PC family member (Spectral Match to PAF C-16) *	0.99	18	45.98	NA	1.85919	0.569341
582.414	187	organic	NA	NA	NA	NA	NA	2.70728	3.07577
213.21	42	organic	NA	NA	NA	NA	NA	0.325333	0.639621
386.291	157	organic	CAR 14:1;O (Spectral Match to Lauroyl L-carnitine)	0.78	4	42.01	2.33	0.264586	0.932152
482.42	231	organic	CAR 22:1 (Spectral Match to Palmitoylcarnitine)	0.8	6	82.08	0.83	0.27442	0.688302
746.605	457	organic	PC family member (Spectral Match to 1-Stearoyl-2-linoleoyl-sn-glycero-3-phosphocholine) *	0.87	16	40	NA	1.68609	1.37276
360.275	153	organic	NA	NA	NA	NA	NA	0.184299	0.965485
454.389	250	organic	NA	NA	NA	NA	NA	0.337954	1.06507
