# Supplementary material for: Spatial metabolomics identifies localized chemical changes in heart tissue during chronic cardiac Chagas Disease
Source: PLoS Negl Trop Dis. 2021 Oct 4;15(10):e0009819. doi: 10.1371/journal.pntd.0009819 (PMC8516257; doi:10.1371/journal.pntd.0009819)
Supplement: S2 Table — * indicate confidence level 3 annotations. All other annotations at level 2 confidence. NA, not annotated/not applicable. (XLSX) [file pntd.0009819.s002.xlsx]

## Sheet: Sheet1
S2 Table. Annotated and unannotated metabolites perturbed by infection at position B, identified through random forest classifier.
* indicate confidence level 3 annotations. All other annotations at level 2 confidence. NA, not annotated/not applicable.
Top-ranking metabolites for T. cruzi strain CL that met the random forest cut-off criteria in descending order of variable importance
m/z	RT (sec)	Extract	Annotation	Cosine Score	No. of Shared Peaks	Mass Diff. to Library Reference	ppm error	Peak area fold change at postion B (Sylvio X10/4 vs uninfected 147 days)	Peak area fold change at position B (CL vs uninfected 90 days)
556.443	228	aqueous	NA	NA	NA	NA	12.58	1.3125	0.252072
296.259	187	aqueous	NA	NA	NA	NA	NA	0.228585	0.0398975
560.334	180	aqueous	NA	NA	NA	NA	NA	1.05836	1.81202
332.28	175	aqueous	NA	NA	NA	NA	NA	0.290813	0.0298549
154.059	19	aqueous	NA	NA	NA	NA	NA	0.953964	7.86295
270.244	200	aqueous	NA	NA	NA	NA	NA	0.514964	0.0860298
241.155	26	aqueous	NA	NA	NA	NA	NA	0.820536	0.620669
336.251	190	aqueous	NA	NA	NA	NA	NA	0.214577	0.0646268
252.233	190	aqueous	NA	NA	NA	NA	NA	0.524686	0.0768548
280.264	206	aqueous	NA	NA	NA	NA	NA	0.29916	0.0360262
312.254	194	aqueous	NA	NA	NA	NA	NA	0.501089	0.0807501
320.256	206	aqueous	NA	NA	NA	NA	NA	0.114979	0.0217144
478.185	141	aqueous	NA	NA	NA	NA	NA	0.376556	0.51199
316.285	191	aqueous	NA	NA	NA	NA	NA	0.267304	0.0503849
670.408	164	aqueous	NA	NA	NA	NA	NA	1.02435	1.41417
588.111	138	aqueous	NA	NA	NA	NA	NA	0.0938093	0.254114
270.181	150	aqueous	NA	NA	NA	NA	NA	0.741517	1.40018
320.256	217	aqueous	NA	NA	NA	NA	NA	0.126656	0.022758
832.558	227	organic	PC 36:3;O3 (Spectral Match to 1-Oleoyl-2-palmitoyl-sn-glycero-3-phosphocholine)	0.97	11	71.98	14.2	1.21805	1.50467
600.468	199	organic	NA	NA	NA	NA	NA	1.06453	2.46795
280.265	177	organic	NA	NA	NA	NA	NA	0.704211	0.117913
381.263	212	organic	NA	NA	NA	NA	NA	0.0320473	1.67034
550.387	199	organic	LPC 20:1 or LPC O-20:2;O or PC O-20:1 (Spectral Match to 1-(9Z-Octadecenoyl)-sn-glycero-3-phosphocholine)	0.98	19	28.03	0.54	0.354028	0.589754
362.097	20	organic	NA	NA	NA	NA	NA	0.948276	0.491553
780.473	144	organic	NA	NA	NA	NA	NA	0.86712	0.740715
153.041	28	organic	NA	NA	NA	NA	NA	1.26769	1.95346
209.093	57	organic	NA	NA	NA	NA	NA	4.03132	2.10795
241.156	20	organic	NA	NA	NA	NA	NA	0.926558	0.432981
623.319	185	organic	NA	NA	NA	NA	NA	1.15204	0.645975
640.589	337	organic	NA	NA	NA	NA	NA	0.471197	0.248592
480.309	182	organic	NA	NA	NA	NA	NA	0.421359	0.527827
744.555	323	organic	PC 33:2 or PC O-33:3;O (Spectral Match to 1-Stearoyl-2-linoleoyl-sn-glycero-3-phosphocholine)	0.94	12	42.05	1.61	1.06684	0.247263
Top-ranking metabolites for T. cruzi strain Sylvio X10/4 that met the random forest cut-off criteria in descending order of variable importance
m/z	RT (sec)	Extract	Annotation	Cosine Score	No. of Shared Peaks	Mass Diff. to Library Reference	ppm error	Peak area fold change at postion B (Sylvio X10/4 vs uninfected 147 days)	Peak area fold change at position B (CL vs uninfected 90 days)
182.082	32	aqueous	tyrosine	0.97	5	0	5	1.3298	0.682664
299.201	171	aqueous	NA	NA	NA	NA	NA	2.0828	1.85423
398.195	143	aqueous	NA	NA	NA	NA	NA	0.553474	0.539181
568.324	162	aqueous	NA	NA	NA	NA	NA	0.442155	1.02679
392.114	50	aqueous	NA	NA	NA	NA	NA	0.238332	0.964053
412.2	132	aqueous	NA	NA	NA	NA	NA	0.625535	0.665636
568.325	190	aqueous	NA	NA	NA	NA	NA	0.523092	1.03873
302.216	178	aqueous	NA	NA	NA	NA	NA	0.17251	1.61852
332.244	158	aqueous	CAR 10:0;O (Spectral Match to Palmitoylcarnitine)	0.87	4	68.1	2.71	0.108901	1.66285
336.224	197	aqueous	NA	NA	NA	NA	NA	2.07497	2.15065
480.343	212	aqueous	PC family member (Spectral Match to 1-(1Z-Hexadecenyl)-sn-glycero-3-phosphocholine) *	0.98	16	0	NA	3.69823	1.60574
492.2	144	aqueous	NA	NA	NA	NA	NA	0.740092	0.767561
534.319	181	aqueous	LPC 18:3;O (Spectral Match to 1-(9Z-Octadecenoyl)-sn-glycero-3-phosphocholine)	0.98	17	11.96	0	0.695607	1.37961
264.17	136	aqueous	NA	NA	NA	NA	NA	1.70565	0.804868
386.291	175	aqueous	CAR 14:1;O (Spectral Match to Palmitoylcarnitine)	0.86	6	14.05	2.33	0.347334	1.42376
399.252	222	aqueous	NA	NA	NA	NA	NA	1.6904	0.162109
434.16	135	aqueous	NA	NA	NA	NA	NA	0.591587	0.65549
440.338	190	aqueous	CAR 18:2;O (Spectral Match to Palmitoylcarnitine)	0.85	5	40	2.27	0.0758633	2.08366
412.307	179	aqueous	CAR 16:2;O (Spectral Match to Lauroylcarnitine)	0.8	4	68.03	3.15	0.110111	1.44775
520.34	216	aqueous	LPC 18:2 or LPC 18:3;O (Spectral Match to 1-(9Z-Octadecenoyl)-sn-glycero-3-phosphocholine)	0.98	20	2.01	0.38	0.711253	1.21601
838.267	187	aqueous	NA	NA	NA	NA	NA	0.385417	0.831631
302.197	145	aqueous	NA	NA	NA	NA	NA	0.316465	0.796895
478.168	143	aqueous	NA	NA	NA	NA	NA	0.548547	0.848332
302.215	161	organic	NA	NA	NA	NA	NA	0.0906154	1.34336
304.213	141	organic	CAR 8:0-OH (Spectral Match to Palmitoylcarnitine)	0.83	4	96.13	3.94	0.379713	1.13469
414.322	164	organic	CAR 16:1;O (Spectral Match to Palmitoylcarnitine)	0.83	6	13.98	1.44	0.049432	1.35995
332.244	146	organic	CAR 10:0;O (Spectral Match to Palmitoylcarnitine)	0.81	5	68.1	2.71	0.129804	1.30309
370.296	166	organic	CAR 14:1 (Spectral Match to Lauroyl L-carnitine)	0.87	5	26.02	2.16	0.0494306	2.33074
480.552	384	organic	NA	NA	NA	NA	NA	6.99108	1.51388
734.45	189	organic	PC 32:8;O (Spectral Match to 1-Myristoyl-2-palmitoyl-sn-glycero-3-phosphocholine)	0.98	8	25.91	14.8	1.59137	0.838625
372.312	172	organic	CAR 14:0 (Spectral Match to Lauroyl L-carnitine)	0.91	5	28.03	3.22	0.10799	5.43397
153.043	34	organic	xanthine	0.94	5	0	6	6.3443	2.23169
440.338	168	organic	CAR 18:2;O (Spectral Match to Palmitoylcarnitine)	0.86	6	40	2.27	0.0753154	1.69129
