# Supplementary material for: Spatial metabolomics identifies localized chemical changes in heart tissue during chronic cardiac Chagas Disease
Source: PLoS Negl Trop Dis. 2021 Oct 4;15(10):e0009819. doi: 10.1371/journal.pntd.0009819 (PMC8516257; doi:10.1371/journal.pntd.0009819)
Supplement: S3 Table — * indicate confidence level 3 annotations. All other annotations at level 2 confidence. NA, not annotated/not applicable. (XLSX) [file pntd.0009819.s003.xlsx]

## Sheet: Sheet1
S3 Table. Annotated and unannotated metabolites perturbed by infection at position C, identified through random forest classifier.
* indicate confidence level 3 annotations. All other annotations at level 2 confidence. NA, not annotated/not applicable.
Top-ranking metabolites for T. cruzi strain CL that met the random forest cut-off criteria in descending order of variable importance
m/z	RT (sec)	Extract	Annotation	Cosine Score	No. of Shared Peaks	Mass Diff. to Library Reference	ppm error	Peak area fold change at postion A (Sylvio X10/4 vs uninfected 147 days)	Peak area fold change at position A (CL vs uninfected 90 days)
494.288	186	aqueous	LPC 15:2;O (annotated via networking)	NA	NA	NA	0.61	0.919233	1.75644
389.232	202	aqueous	NA	NA	NA	NA	NA	1.42584	1.57733
240.102	69	aqueous	NA	NA	NA	NA	NA	0.644372	0.654408
296.259	187	aqueous	NA	NA	NA	NA	NA	0.239206	0.113188
209.093	53	aqueous	NA	NA	NA	NA	NA	4.86804	4.90593
375.216	186	aqueous	NA	NA	NA	NA	NA	1.46963	1.49669
336.251	190	aqueous	NA	NA	NA	NA	NA	0.239972	0.132607
393.263	193	aqueous	NA	NA	NA	NA	NA	0.882696	1.58994
675.544	270	aqueous	NA	NA	NA	NA	NA	0.950404	1.93715
524.372	222	aqueous	LPC 18:0 or PC O-18:0 or LPC O-18:1;O (Spectral Match to 1-(9Z-Octadecenoyl)-sn-glycero-3-phosphocholine)	0.98	18	2.02	1.71	1.35782	2.29106
606.341	173	aqueous	NA	NA	NA	NA	NA	0.589057	0.353592
405.226	186	aqueous	NA	NA	NA	NA	NA	1.51235	1.86262
482.325	234	aqueous	PC family member (Spectral Match to 1-Myristoyl-sn-glycero-3-phosphocholine) *	0.96	12	14.01	NA	1.10824	2.37994
223.133	183	aqueous	NA	NA	NA	NA	NA	0.688021	1.53162
332.28	175	aqueous	NA	NA	NA	NA	NA	0.299989	0.121891
510.319	183	aqueous	LPC 16:1;O (Spectral Match to 1-Myristoyl-sn-glycero-3-phosphocholine)	0.97	12	42.01	0	1.50553	1.60046
605.357	169	aqueous	NA	NA	NA	NA	NA	0.333433	0.520024
280.264	206	aqueous	NA	NA	NA	NA	NA	0.606244	0.178024
278.248	179	aqueous	NA	NA	NA	NA	NA	0.482011	0.24543
496.341	208	aqueous	PC family member (Spectral Match to HEPC) *	0.99	17	14.02	NA	1.25041	1.84291
155.071	123	aqueous	NA	NA	NA	NA	NA	1.49539	1.97222
307.213	245	aqueous	NA	NA	NA	NA	NA	1.33481	0.375205
434.168	44	aqueous	NA	NA	NA	NA	NA	1.18577	0.587599
496.34	214	aqueous	LPC 16:0 or PC O-16:0 or LPC O-16:1;O (Spectral Match to HEPC)	0.99	17	14.02	0.41	1.25054	1.57979
828.537	248	aqueous	PC 36:5;O3 (Spectral Match to 1-Oleoyl-2-palmitoyl-sn-glycero-3-phosphocholine)	0.98	15	67.96	1.81	1.01111	3.94764
300.29	195	aqueous	D-erythro-C18-Sphingosine	0.85	9	0	0	0.777822	1.39052
320.256	206	aqueous	NA	NA	NA	NA	NA	0.187804	0.120101
858.584	261	aqueous	PC 42:8 or PC O-42:9;O (Spectral Match to 1-Stearoyl-2-linoleoyl-sn-glycero-3-phosphocholine)	0.99	16	71.98	19.45	0.924607	3.79541
250.095	66	aqueous	NA	NA	NA	NA	NA	0.571378	0.489621
407.242	190	aqueous	NA	NA	NA	NA	NA	1.3429	1.55047
421.221	177	aqueous	NA	NA	NA	NA	NA	1.62237	1.85677
496.304	189	aqueous	NA	NA	NA	NA	NA	1.00709	1.69116
829.674	242	aqueous	NA	NA	NA	NA	NA	1.38275	2.00757
166.088	180	aqueous	phenylalanine	0.96	5	0	6	1.96326	0.74274
199.146	69	aqueous	NA	NA	NA	NA	NA	1.10852	1.82735
538.35	185	aqueous	LPC 18:1;O (Spectral Match to 1-(9Z-Octadecenoyl)-sn-glycero-3-phosphocholine)	0.95	14	16	0.56	1.30748	1.54047
270.244	200	aqueous	NA	NA	NA	NA	NA	0.356556	0.241141
510.356	213	aqueous	PC family member (Spectral Match to 1-(9Z-Octadecenoyl)-sn-glycero-3-phosphocholine) *	0.99	17	12	NA	1.68463	2.74155
494.567	279	aqueous	NA	NA	NA	NA	NA	1.86124	5.357
482.406	237	aqueous	NA	NA	NA	NA	NA	1.08061	0.395107
316.285	191	aqueous	NA	NA	NA	NA	NA	0.197578	0.269239
332.331	219	organic	NA	NA	NA	NA	NA	1.91158	0.416242
552.403	215	organic	LPC 20:0 or LPC O-20:1;O or PC O-20:0 (Spectral Match to 1-(9Z-Octadecenoyl)-sn-glycero-3-phosphocholine)	0.98	19	30.05	1.09	0.313514	0.47998
606.92	34	organic	NA	NA	NA	NA	NA	3.38713	5.85575
722.496	425	organic	PC family member (annotated via networking) *	NA	NA	NA	NA	2.58708	3.01368
528.307	179	organic	NA	NA	NA	NA	NA	0.679642	0.525074
304.301	177	organic	NA	NA	NA	NA	NA	1.81698	0.26651
550.351	190	organic	LPC 19:2;O (Spectral Match to PAF C-16)	0.98	11	25.98	1.82	0.881241	0.364637
810.599	274	organic	NA	NA	NA	NA	NA	0.516416	1.27315
518.377	307	organic	NA	NA	NA	NA	NA	1.50865	2.98722
326.379	206	organic	NA	NA	NA	NA	NA	0.143506	0.199359
672.424	233	organic	PC 27:4;O (Spectral Match to 1-(9Z-Octadecenoyl)-2-tetradecanoyl-sn-glycero-3-phosphocholine)	0.8	5	60.13	0.74	1.18203	0.62093
297.28	302	organic	NA	NA	NA	NA	NA	0.763705	0.400097
326.379	231	organic	NA	NA	NA	NA	NA	0.208394	0.273909
359.221	161	organic	NA	NA	NA	NA	NA	1.28551	1.4507
616.325	153	organic	NA	NA	NA	NA	NA	1.56133	1.39597
686.439	211	organic	PC 28:4;O (Spectral Match to 1-(9Z-Octadecenoyl)-2-tetradecanoyl-sn-glycero-3-phosphocholine)	0.99	13	46.12	0.15	0.977648	0.771708
280.265	177	organic	NA	NA	NA	NA	NA	0.313381	0.395565
388.395	236	organic	NA	NA	NA	NA	NA	1.34995	0.35082
798.546	266	organic	PC 36:4;O (Spectral Match to 1-Oleoyl-2-palmitoyl-sn-glycero-3-phosphocholine)	0.95	10	37.97	22.9	1.11661	1.25293
550.387	199	organic	LPC 20:1 or LPC O-20:2;O or PC O-20:1 (Spectral Match to 1-(9Z-Octadecenoyl)-sn-glycero-3-phosphocholine)	0.98	19	28.03	0.54	0.517857	0.623223
580.566	402	organic	Cer 37:1;O2 (annotated via networking)	NA	NA	NA	0.52	1.17612	2.35863
1049.63	178	organic	NA	NA	NA	NA	NA	0.681331	0.433422
782.57	336	organic	NA	NA	NA	NA	NA	1.14077	1.34657
812.516	244	organic	PC 39:10 or PC O-39:11;O (Spectral Match to 1-Oleoyl-2-palmitoyl-sn-glycero-3-phosphocholine)	0.96	9	51.94	8	0.935779	0.762151
594.583	411	organic	Cer 38:1;O2 (Spectral Match to N-(1,3-dihydroxyoctadec-4-en-2-yl)tetradecanamide)	0.86	11	84.09	1.68	1.14362	2.0579
646.614	417	organic	Cer 42:3;O2 (Spectral Match to Ceramide (18:1/18:0))	0.8	13	0.26	1.08	1.38158	2.33689
Top-ranking metabolites for T. cruzi strain Sylvio X10/4 that met the random forest cut-off criteria in descending order of variable importance
m/z	RT (sec)	Extract	Annotation	Cosine Score	No. of Shared Peaks	Mass Diff. to Library Reference	ppm error	Peak area fold change at postion A (Sylvio X10/4 vs uninfected 147 days)	Peak area fold change at position A (CL vs uninfected 90 days)
381.227	178	aqueous	NA	NA	NA	NA	NA	1.5197	1.6452
368.201	147	aqueous	NA	NA	NA	NA	NA	0.388828	0.60278
414.322	186	aqueous	CAR 16:1;O (Spectral Match to Palmitoylcarnitine)	0.85	7	13.98	1.45	0.0888287	2.21698
390.206	149	aqueous	NA	NA	NA	NA	NA	0.483776	0.701562
258.112	146	aqueous	NA	NA	NA	NA	NA	4.90359	0.924852
175.12	19	aqueous	NA	NA	NA	NA	NA	1.73217	0.796616
257.117	31	aqueous	NA	NA	NA	NA	NA	0.721038	0.914742
258.171	145	aqueous	CAR 6:1 (Spectral Match to Acetyl-L-carnitine)	0.77	4	54.05	3.87	0.245779	1.45057
358.26	164	aqueous	CAR 12:1;O (Spectral Match to Palmitoylcarnitine)	0.84	9	42.08	3.35	0.175368	1.52811
388.307	181	aqueous	CAR 14:0;O (Spectral Match to Palmitoylcarnitine)	0.87	5	12.04	3.35	0.118186	2.26318
438.299	210	aqueous	NA	NA	NA	NA	NA	1.28077	1.3539
502.223	155	aqueous	NA	NA	NA	NA	NA	0.557268	0.696432
412.2	132	aqueous	NA	NA	NA	NA	NA	0.654345	0.90056
426.359	210	aqueous	CAR 18:1 (Spectral Match to Palmitoylcarnitine)	0.89	5	26.02	2.81	0.125239	6.17097
346.259	182	aqueous	NA	NA	NA	NA	NA	0.386392	0.854645
442.353	197	aqueous	CAR 18:1;O (Spectral Match to Palmitoylcarnitine)	0.88	8	42.01	0.68	0.0940036	3.29407
492.272	183	aqueous	NA	NA	NA	NA	NA	0.631858	1.30855
400.343	205	aqueous	CAR 16:0 (Spectral Match to Lauroyl L-carnitine)	0.92	5	56.06	2.25	0.210696	7.24621
398.327	198	aqueous	CAR 16:1 (Spectral Match to Lauroyl L-carnitine)	0.89	5	54.05	1.26	0.191957	3.80572
814.559	280	organic	PC O-40:9 (Spectral Match to 1,2-Dilinoleoyl-sn-glycero-3-phosphocholine)	0.98	12	31.99	19	0.473208	0.939126
788.581	294	organic	NA	NA	NA	NA	NA	0.394569	1.59509
400.343	209	organic	NA	NA	NA	NA	NA	0.179979	1.74045
302.215	161	organic	NA	NA	NA	NA	NA	0.101191	0.684591
426.358	229	organic	NA	NA	NA	NA	NA	0.129074	1.20657
553.408	214	organic	NA	NA	NA	NA	NA	0.343987	0.491988
428.373	240	organic	NA	NA	NA	NA	NA	0.191185	1.44907
228.196	177	organic	NA	NA	NA	NA	NA	6.25126	0.582766
414.359	193	organic	NA	NA	NA	NA	NA	0.218621	1.73943
442.354	175	organic	CAR 18:1;O (Spectral Match to Palmitoylcarnitine)	0.87	8	42.01	2.94	0.0502268	1.40765
786.534	426	organic	PC O-38:9 (annotated via networking)	NA	NA	NA	11.7	4.83237	2.19349
832.539	266	organic	PC 39:8;O (Spectral Match to 1-Oleoyl-2-palmitoyl-sn-glycero-3-phosphocholine)	0.96	10	71.95	11.7	0.601031	0.879804
454.39	210	organic	CAR 20:1 (Spectral Match to Palmitoylcarnitine)	0.88	8	54.05	1.98	0.101852	0.941233
302.207	157	organic	NA	NA	NA	NA	NA	0.499835	0.929135
237.651	135	organic	NA	NA	NA	NA	NA	16.6664	0.171087
455.394	209	organic	NA	NA	NA	NA	NA	0.114725	1.2232
