# Supplementary material for: Spatial metabolomics identifies localized chemical changes in heart tissue during chronic cardiac Chagas Disease
Source: PLoS Negl Trop Dis. 2021 Oct 4;15(10):e0009819. doi: 10.1371/journal.pntd.0009819 (PMC8516257; doi:10.1371/journal.pntd.0009819)
Supplement: S4 Table — * indicate confidence level 3 annotations. All other annotations at level 2 confidence. NA, not annotated/not applicable. (XLSX) [file pntd.0009819.s004.xlsx]

## Sheet: Sheet1
S4 Table. Annotated and unannotated metabolites perturbed by infection at position D, identified through random forest classifier.
* indicate confidence level 3 annotations. All other annotations at level 2 confidence. NA, not annotated/not applicable.
Top-ranking metabolites for T. cruzi strain CL that met the random forest cut-off criteria in descending order of variable importance
m/z	RT (sec)	Extract	Annotation	Cosine Score	No. of Shared Peaks	Mass Diff. to Library Reference	ppm error	Peak area fold change at postion A (Sylvio X10/4 vs uninfected 147 days)	Peak area fold change at position A (CL vs uninfected 90 days)
185.596	143	aqueous	NA	NA	NA	NA	NA	0.322938	0.431119
332.28	175	aqueous	NA	NA	NA	NA	NA	0.363406	0.15278
370.178	142	aqueous	NA	NA	NA	NA	NA	0.327453	0.547501
1049.34	20	aqueous	NA	NA	NA	NA	NA	0.824168	0.38
312.254	194	aqueous	NA	NA	NA	NA	NA	0.570525	0.202581
186.113	149	aqueous	NA	NA	NA	NA	NA	0.738311	1.2841
304.652	208	aqueous	NA	NA	NA	NA	NA	1.21686	1.447
912.412	212	aqueous	NA	NA	NA	NA	NA	1.0488	0.430457
348.275	169	aqueous	NA	NA	NA	NA	NA	0.967299	0.630373
153.042	32	aqueous	xanthine	0.93	5	0	8	1.34994	1.4588
166.088	180	aqueous	phenylalanine	0.96	5	0	6	0.484768	0.794649
462.191	140	aqueous	NA	NA	NA	NA	NA	0.775704	0.623187
524.372	222	aqueous	LPC 18:0 or PC O-18:0 or LPC O-18:1;O (Spectral Match to 1-(9Z-Octadecenoyl)-sn-glycero-3-phosphocholine)	0.98	18	2.02	1.71	2.15155	1.49221
949.626	209	aqueous	NA	NA	NA	NA	NA	2.25994	2.94623
199.146	69	aqueous	NA	NA	NA	NA	NA	1.13588	1.58065
241.155	26	aqueous	NA	NA	NA	NA	NA	0.790131	0.741155
548.371	216	aqueous	NA	NA	NA	NA	NA	1.28762	1.49809
386.211	146	aqueous	NA	NA	NA	NA	NA	0.549047	0.518461
296.259	187	aqueous	NA	NA	NA	NA	NA	0.422964	0.240698
432.281	145	aqueous	NA	NA	NA	NA	NA	0.790331	0.600202
496.34	222	aqueous	PC family member (Spectral Match to HEPC) *	0.99	17	14.02	NA	1.4594	1.33696
540.31	158	aqueous	NA	NA	NA	NA	NA	0.610358	0.537725
280.264	206	aqueous	NA	NA	NA	NA	NA	0.163663	0.287288
584.43	200	organic	NA	NA	NA	NA	NA	1.66363	1.91025
774.895	136	organic	NA	NA	NA	NA	NA	0.537419	2.28174
368.28	158	organic	CAR 14:2 (Spectral Match to Lauroyl L-carnitine)	0.82	5	24	1.36	0.364732	1.5321
509.405	212	organic	NA	NA	NA	NA	NA	0.850574	1.60145
850.632	417	organic	PC 41:5 or PC O-41:6;O (Spectral Match to 1,2-Dilinoleoyl-sn-glycero-3-phosphocholine)	0.99	11	68.06	0	0.795988	0.454997
451.341	214	organic	NA	NA	NA	NA	NA	1.50661	0.664979
640.589	337	organic	NA	NA	NA	NA	NA	0.385971	11.0213
506.531	422	organic	NA	NA	NA	NA	NA	0.0795526	0.159878
802.557	291	organic	PC family member (Spectral Match to 1-Hexadecanoyl-2-(9Z-octadecenoyl)-sn-glycero-3-phosphocholine) *	0.99	18	41.98	NA	1.14727	0.844825
522.598	509	organic	NA	NA	NA	NA	NA	0.950385	3.88025
750.542	377	organic	PC 32:0;O (Spectral Match to 1-Hexadecyl-2-(9Z-octadecenoyl)-sn-glycero-3-phosphocholine)	0.74	12	3.97	29.7	0.969177	0.634969
Top-ranking metabolites for T. cruzi strains CL and Sylvio X10/4 that met the random forest cut-off criteria in descending order of variable importance
m/z	RT (sec)	Extract	Annotation	Cosine Score	No. of Shared Peaks	Mass Diff. to Library Reference	ppm error	Peak area fold change at postion A (Sylvio X10/4 vs uninfected 147 days)	Peak area fold change at position A (CL vs uninfected 90 days)
368.201	147	aqueous	NA	NA	NA	NA	NA	0.40954	0.466174
209.093	53	aqueous	NA	NA	NA	NA	NA	8.99416	4.60867
Top-ranking metabolites for T. cruzi strain Sylvio X10/4 that met the random forest cut-off criteria in descending order of variable importance
m/z	RT (sec)	Extract	Annotation	Cosine Score	No. of Shared Peaks	Mass Diff. to Library Reference	ppm error	Peak area fold change at postion A (Sylvio X10/4 vs uninfected 147 days)	Peak area fold change at position A (CL vs uninfected 90 days)
304.213	149	aqueous	NA	NA	NA	NA	NA	0.135748	1.6222
332.244	158	aqueous	CAR 10:0;O (Spectral Match to Palmitoylcarnitine)	0.87	4	68.1	2.71	0.175181	1.1221
442.353	197	aqueous	CAR 18:1;O (Spectral Match to Palmitoylcarnitine)	0.88	8	42.01	0.68	0.149824	1.60518
412.307	179	aqueous	CAR 16:2;O (Spectral Match to Lauroylcarnitine)	0.8	4	68.03	3.15	0.133319	1.85743
232.155	115	aqueous	NA	NA	NA	NA	NA	0.320501	1.4039
316.249	170	aqueous	CAR 10:0 (Spectral Match to Propionylcarnitine)	0.92	5	98.11	2.53	0.118304	3.06445
147.077	24	aqueous	NA	NA	NA	NA	NA	1.51234	0.965434
155.108	189	aqueous	NA	NA	NA	NA	NA	0.808244	1.05562
172.985	26	aqueous	NA	NA	NA	NA	NA	0.526643	0.977368
225.149	173	aqueous	NA	NA	NA	NA	NA	0.145695	1.08652
248.15	30	aqueous	CAR 4:0;O2 (Spectral Match to Acetyl-DL-carnitine)	0.82	4	44.03	3.22	0.300751	1.30245
251.201	207	aqueous	NA	NA	NA	NA	NA	0.597842	0.952329
274.184	166	aqueous	NA	NA	NA	NA	NA	0.218812	1.17927
412.2	132	aqueous	NA	NA	NA	NA	NA	0.650826	0.807105
419.373	255	aqueous	NA	NA	NA	NA	NA	0.369499	0.556272
468.39	227	aqueous	NA	NA	NA	NA	NA	0.429164	0.324607
604.366	164	aqueous	NA	NA	NA	NA	NA	0.303719	0.68368
700.528	309	aqueous	NA	NA	NA	NA	NA	1.60192	1.02656
302.216	178	aqueous	NA	NA	NA	NA	NA	0.179621	1.48079
316.285	191	aqueous	NA	NA	NA	NA	NA	0.240679	0.290788
444.369	204	aqueous	CAR 18:0;O (Spectral Match to Oleoyl L-carnitine)	0.81	5	18.01	1.58	0.121178	2.53176
260.187	148	aqueous	CAR 6:0 (Spectral Match to Acetyl-DL-carnitine )	0.96	5	56.06	5.38	0.136583	1.62023
398.195	143	aqueous	NA	NA	NA	NA	NA	0.634938	0.755841
508.376	215	aqueous	NA	NA	NA	NA	NA	2.09181	1.44989
570.34	155	aqueous	LPC 22:5 or LPC O-22:6;O or PC O-22:5 (Spectral Match to 1-Arachidoyl-2-hydroxy-sn-glycero-3-phosphocholine)	0.91	8	17.94	27	0.531769	1.47694
704.524	287	aqueous	NA	NA	NA	NA	NA	0.808147	0.783759
496.34	214	aqueous	LPC 16:0 or PC O-16:0 or LPC O-16:1;O (Spectral Match to HEPC)	0.99	17	14.02	0.41	1.45944	1.3352
246.171	142	aqueous	CAR 5:0 (annotated via networking)	NA	NA	NA	4.06	0.421525	1.02077
754.54	285	aqueous	NA	NA	NA	NA	NA	2.2923	0.986416
508.34	212	aqueous	LPC 17:1 or LPC O-17:2;O (Spectral Match to 1-Heptadecanoyl-sn-glycero-3-phosphocholine)	0.86	8	2.02	0.39	1.69915	0.919459
784.585	383	organic	PC family member (Spectral Match to 1-Oleoyl-2-palmitoyl-sn-glycero-3-phosphocholine) *	1	20	24	NA	0.609209	1.0474
400.343	187	organic	CAR 16:0 (Spectral Match to Lauroyl L-carnitine)	0.91	5	56.06	2.25	0.147229	2.15702
622.614	438	organic	Cer 40:1;O2 (Spectral Match to N-[1,3-dihydroxyoctadec-4-en-2-yl]tetracos-15-enamide)	0.83	7	8.01	1.12	0.721543	0.970417
584.335	161	organic	LPC 22:6;O or PC 22:5 or PC O-22:6;O (Spectral Match to 1-(9Z-Octadecenoyl)-sn-glycero-3-phosphocholine)	0.95	10	61.98	0.51	2.37114	1.08357
302.207	157	organic	NA	NA	NA	NA	NA	0.653543	0.950681
553.408	214	organic	NA	NA	NA	NA	NA	0.475	0.747286
147.078	19	organic	NA	NA	NA	NA	NA	2.50384	0.138473
153.041	28	organic	NA	NA	NA	NA	NA	2.00654	0.934041
388.307	160	organic	CAR 14:0;O (Spectral Match to Palmitoylcarnitine)	0.86	4	12.04	3.35	0.0981552	1.63434
400.343	209	organic	NA	NA	NA	NA	NA	0.181913	1.99998
784.583	346	organic	PC 36:3 or PC O-36:4;O (Spectral Match to 1-Oleoyl-2-palmitoyl-sn-glycero-3-phosphocholine)	1	20	24	2.68	0.600939	1.23155
787.606	384	organic	NA	NA	NA	NA	NA	0.57177	1.08829
774.564	296	organic	PC family member (Spectral Match to 1-Hexadecyl-2-(9Z-octadecenoyl)-sn-glycero-3-phosphocholine) *	0.83	9	27.99	NA	0.566663	0.911998
450.359	190	organic	CAR 20:3 (spectral Match to Oleoyl L-carnitine)	0.85	6	24	2.66	0.139214	0.965378
504.515	404	organic	NA	NA	NA	NA	NA	0.0838137	0.216972
806.571	354	organic	PC family member (Spectral Match to 1-Oleoyl-2-palmitoyl-sn-glycero-3-phosphocholine) *	0.98	14	45.99	NA	1.34746	1.03502
