# Supplementary material for: Spatial metabolomics identifies localized chemical changes in heart tissue during chronic cardiac Chagas Disease
Source: PLoS Negl Trop Dis. 2021 Oct 4;15(10):e0009819. doi: 10.1371/journal.pntd.0009819 (PMC8516257; doi:10.1371/journal.pntd.0009819)
Supplement: S5 Table — * indicate confidence level 3 annotations. All other annotations at level 2 confidence. NA, not annotated/not applicable. (XLSX) [file pntd.0009819.s005.xlsx]

## Sheet: Sheet1
S5 Table. Annotated and unannotated metabolites perturbed by infection at positions A-D, identified through random forest classifier.
* indicate confidence level 3 annotations. All other annotations at level 2 confidence. NA, not annotated/not applicable.
Top-ranking metabolites for T. cruzi strain CL that met the random forest cut-off criteria in descending order of variable importance
m/z	RT (sec)	Extract	Annotation	Cosine Score	No. of Shared Peaks	Mass Diff. to Library Reference	ppm error
332.28	175	aqueous	NA	NA	NA	NA	NA
252.233	190	aqueous	NA	NA	NA	NA	NA
336.251	190	aqueous	NA	NA	NA	NA	NA
296.259	187	aqueous	NA	NA	NA	NA	NA
605.357	169	aqueous	NA	NA	NA	NA	NA
292.227	199	aqueous	NA	NA	NA	NA	NA
320.256	217	aqueous	NA	NA	NA	NA	NA
312.254	194	aqueous	NA	NA	NA	NA	NA
280.264	206	aqueous	NA	NA	NA	NA	NA
400.269	187	aqueous	NA	NA	NA	NA	NA
278.248	179	aqueous	NA	NA	NA	NA	NA
476.307	146	aqueous	LPC O-16:3 (Spectral Match to 1-Arachidoyl-2-hydroxy-sn-glycero-3-phosphocholine)	0.83	8	76.1	13.65
270.244	200	aqueous	NA	NA	NA	NA	NA
931.451	189	aqueous	NA	NA	NA	NA	NA
464.206	147	aqueous	NA	NA	NA	NA	NA
189.124	74	aqueous	NA	NA	NA	NA	NA
432.281	145	aqueous	NA	NA	NA	NA	NA
524.372	222	aqueous	LPC 18:0 or PC O-18:0 or LPC O-18:1;O (Spectral Match to 1-(9Z-Octadecenoyl)-sn-glycero-3-phosphocholine)	0.98	18	2.02	1.71
370.178	142	aqueous	NA	NA	NA	NA	NA
316.285	191	aqueous	NA	NA	NA	NA	NA
407.242	190	aqueous	NA	NA	NA	NA	NA
380.113	41	aqueous	NA	NA	NA	NA	NA
465.21	148	aqueous	NA	NA	NA	NA	NA
343.23	204	aqueous	NA	NA	NA	NA	NA
482.325	234	aqueous	PC family member (Spectral Match to 1-Myristoyl-sn-glycero-3-phosphocholine) *	0.96	12	14.01	NA
250.095	66	aqueous	NA	NA	NA	NA	NA
634.187	180	aqueous	NA	NA	NA	NA	NA
238.155	148	aqueous	NA	NA	NA	NA	NA
251.103	147	aqueous	NA	NA	NA	NA	NA
722.504	224	aqueous	NA	NA	NA	NA	NA
200.632	80	aqueous	NA	NA	NA	NA	NA
268.108	33	aqueous	NA	NA	NA	NA	NA
689.559	279	aqueous	NA	NA	NA	NA	NA
199.146	69	aqueous	NA	NA	NA	NA	NA
462.191	140	aqueous	NA	NA	NA	NA	NA
618.338	166	aqueous	NA	NA	NA	NA	NA
428.374	217	aqueous	CAR 18:0 (Spectral Match to Palmitoylcarnitine)	0.86	5	28.03	1.4
185.596	143	aqueous	NA	NA	NA	NA	NA
189.077	142	aqueous	NA	NA	NA	NA	NA
616.177	186	aqueous	hemin cation	0.98	18	0	1
556.443	228	aqueous	NA	NA	NA	NA	12.58
204.124	135	aqueous	NA	NA	NA	NA	NA
1043.7	214	aqueous	NA	NA	NA	NA	NA
678.473	240	aqueous	PC 27:1; O (Spectral Match to 1-(9Z-Octadecenoyl)-2-tetradecanoyl-sn-glycero-3-phosphocholine)	0.97	9	54.08	3.83
344.281	182	aqueous	CAR 12:0 (Spectral Match to Valerylcarnitine)	0.92	6	98.11	4.36
323.258	229	aqueous	NA	NA	NA	NA	NA
758.503	160	aqueous	NA	NA	NA	NA	NA
349.235	235	aqueous	NA	NA	NA	NA	NA
806.57	299	aqueous	PC 38:6 or PC O-38:7;O (Spectral Match to 1-Oleoyl-2-palmitoyl-sn-glycero-3-phosphocholine)	0.97	10	45.99	0.74
422.159	137	aqueous	NA	NA	NA	NA	NA
1047.74	222	aqueous	NA	NA	NA	NA	NA
349.069	30	aqueous	NA	NA	NA	NA	NA
510.356	213	aqueous	PC family member (Spectral Match to 1-(9Z-Octadecenoyl)-sn-glycero-3-phosphocholine) *	0.99	17	12	NA
552.403	236	aqueous	PC O-20:0 (Spectral Match to 1-(9Z-Octadecenoyl)-sn-glycero-3-phosphocholine)	0.99	19	30.05	1.09
237.149	189	aqueous	NA	NA	NA	NA	NA
574.279	166	aqueous	NA	NA	NA	NA	NA
221.094	68	aqueous	NA	NA	NA	NA	NA
224.633	138	aqueous	NA	NA	NA	NA	NA
331.267	198	aqueous	NA	NA	NA	NA	NA
664.309	147	aqueous	NA	NA	NA	NA	NA
548.371	216	aqueous	NA	NA	NA	NA	NA
446.196	147	aqueous	PC 12:4 (annotated via networking)	NA	NA	NA	4.93
376.262	191	aqueous	NA	NA	NA	NA	NA
749.424	194	aqueous	NA	NA	NA	NA	NA
452.241	153	aqueous	NA	NA	NA	NA	NA
318.241	212	aqueous	NA	NA	NA	NA	NA
748.528	297	aqueous	NA	NA	NA	NA	NA
1277.35	180	aqueous	NA	NA	NA	NA	NA
520.231	148	aqueous	NA	NA	NA	NA	NA
298.246	223	aqueous	NA	NA	NA	NA	NA
245.13	152	aqueous	NA	NA	NA	NA	NA
389.232	202	aqueous	NA	NA	NA	NA	NA
454.294	206	aqueous	LPC 13:0 or LPC O-13:1;O (annotated via networking)	NA	NA	NA	2.64
209.093	57	organic	NA	NA	NA	NA	NA
850.632	417	organic	PC 41:5 or PC O-41:6;O (Spectral Match to 1,2-Dilinoleoyl-sn-glycero-3-phosphocholine)	0.99	11	68.06	0
504.515	404	organic	NA	NA	NA	NA	NA
506.531	422	organic	NA	NA	NA	NA	NA
332.281	155	organic	NA	NA	NA	NA	NA
296.259	162	organic	NA	NA	NA	NA	NA
417.358	223	organic	NA	NA	NA	NA	NA
234.116	133	organic	NA	NA	NA	NA	NA
534.302	160	organic	LPC 18:3;O (Spectral Match to 1-Arachidoyl-2-hydroxy-sn-glycero-3-phosphocholine)	0.95	9	18.09	31.8
508.546	444	organic	NA	NA	NA	NA	NA
550.558	287	organic	NA	NA	NA	NA	NA
691.539	264	organic	NA	NA	NA	NA	NA
804.522	284	organic	PC family member (Spectral Match to 1-Oleoyl-2-palmitoyl-sn-glycero-3-phosphocholine) *	0.97	10	43.94	NA
852.401	169	organic	NA	NA	NA	NA	NA
480.515	416	organic	NA	NA	NA	NA	NA
872.56	249	organic	PC 42:9;O (Spectral Match to 1,2-Dilinoleoyl-sn-glycero-3-phosphocholine)	0.98	12	89.99	22.9
326.379	206	organic	NA	NA	NA	NA	NA
566.552	387	organic	Cer(d18:0/18:1) (Spectral Match to N-(1,3-dihydroxyoctadec-4-en-2-yl)tetradecanamide)	0.84	10	56.06	2.29
814.573	323	organic	NA	NA	NA	NA	NA
211.17	156	organic	NA	NA	NA	NA	NA
166.087	59	organic	NA	NA	NA	NA	NA
688.454	223	organic	PC 28:3;O (Spectral Match to 1-Myristoyl-2-palmitoyl-sn-glycero-3-phosphocholine)	0.99	9	18.08	1.16
652.411	190	organic	LPC 27:7;O or PC 27:6 or PC O-27:7;O (Spectral Match to 1-Myristoyl-2-palmitoyl-sn-glycero-3-phosphocholine)	0.95	7	54.12	21
228.196	177	organic	NA	NA	NA	NA	NA
543.383	236	organic	NA	NA	NA	NA	NA
774.895	136	organic	NA	NA	NA	NA	NA
296.259	181	organic	NA	NA	NA	NA	NA
262.239	145	organic	NA	NA	NA	NA	NA
686.439	211	organic	PC 28:4;O (Spectral Match to 1-(9Z-Octadecenoyl)-2-tetradecanoyl-sn-glycero-3-phosphocholine)	0.99	13	46.12	0.15
429.395	283	organic	NA	NA	NA	NA	NA
462.191	138	organic	NA	NA	NA	NA	NA
754.502	251	organic	PC family member (Spectral Match to 1-Myristoyl-2-stearoyl-sn-glycero-3-phosphocholine) *	0.99	12	19.94	NA
764.58	302	organic	NA	NA	NA	NA	NA
429.378	206	organic	NA	NA	NA	NA	NA
880.587	322	organic	PC family member (Spectral Match to 1-Stearoyl-2-linoleoyl-sn-glycero-3-phosphocholine) *	0.99	11	93.98	NA
566.274	152	organic	NA	NA	NA	NA	NA
570.458	211	organic	NA	NA	NA	NA	NA
746.57	400	organic	NA	NA	NA	NA	NA
694.425	180	organic	LPC 30:7;O or PC 30:6 or PC O-30:7;O (Spectral Match to KDdiA-PC)	0.93	15	26.01	27.6
556.303	187	organic	NA	NA	NA	NA	NA
137.047	30	organic	hypoxanthine	0.91	4	0	7
280.265	250	organic	NA	NA	NA	NA	NA
156.139	150	organic	NA	NA	NA	NA	NA
384.116	133	organic	succinyladenosine (annotated via networking)	NA	NA	NA	2.6
480.276	137	organic	LPC 14:2;O (annotated via networking)	NA	NA	NA	8.12
531.388	213	organic	NA	NA	NA	NA	NA
798.531	255	organic	NA	NA	NA	NA	NA
526.28	164	organic	NA	NA	NA	NA	NA
742.498	254	organic	PC 32:4;O (Spectral Match to 1-Stearoyl-2-linoleoyl-sn-glycero-3-phosphocholine)	0.97	13	44.1	4.98
436.174	140	organic	NA	NA	NA	NA	NA
448.236	133	organic	NA	NA	NA	NA	NA
532.335	186	organic	NA	NA	NA	NA	NA
648.395	142	organic	NA	NA	NA	NA	NA
824.617	396	organic	PC 39:4 or PC O-39:5;O (Spectral Match to 1-Octadecanoyl-2-(5Z,8Z,11Z,14Z-eicosatetraenoyl)-sn-glycero-3-phosphocholine)	0.99	16	14.02	0.73
249.046	22	organic	NA	NA	NA	NA	NA
519.327	169	organic	NA	NA	NA	NA	NA
359.222	179	organic	NA	NA	NA	NA	NA
856.564	222	organic	NA	NA	NA	NA	NA
461.362	236	organic	NA	NA	NA	NA	NA
626.382	142	organic	NA	NA	NA	NA	NA
582.414	187	organic	NA	NA	NA	NA	NA
466.536	367	organic	NA	NA	NA	NA	NA
738.562	297	organic	NA	NA	NA	NA	NA
395.56	139	organic	NA	NA	NA	NA	NA
508.581	438	organic	NA	NA	NA	NA	NA
312.254	167	organic	NA	NA	NA	NA	NA
816.649	367	organic	PC family member (Spectral Match to 1-Stearoyl-2-linoleoyl-sn-glycero-3-phosphocholine) *	0.99	15	30.04	NA
355.284	215	organic	NA	NA	NA	NA	NA
730.562	323	organic	NA	NA	NA	NA	NA
538.52	362	organic	Cer 34:1;O2 (Spectral Match to N-(1,3-dihydroxyoctadec-4-en-2-yl)tetradecanamide)	0.87	10	28.03	1.11
502.294	172	organic	NA	NA	NA	NA	NA
748.548	265	organic	NA	NA	NA	NA	NA
712.455	250	organic	PC family member (Spectral Match to 1,2-Ditetradecanoyl-sn-glycero-3-phosphocholine) *	0.74	6	33.95	NA
298.275	190	organic	NA	NA	NA	NA	NA
203.224	554	organic	NA	NA	NA	NA	NA
352.322	220	organic	NA	NA	NA	NA	NA
652.419	205	organic	NA	NA	NA	NA	NA
834.594	329	organic	NA	NA	NA	NA	NA
728.486	241	organic	PC 31:4;O (Spectral Match to 1-Octadecanoyl-2-(5Z,8Z,11Z,14Z-eicosatetraenoyl)-sn-glycero-3-phosphocholine)	0.99	16	82.11	0.14
150.112	18	organic	NA	NA	NA	NA	NA
218.14	23	organic	CAR 3:0 (Spectral Match to acetyl-carnitine)	0.79	4	14.02	5.96
284.296	250	organic	NA	NA	NA	NA	NA
269.09	26	organic	NA	NA	NA	NA	NA
Top-ranking metabolites for T. cruzi strains CL and Sylvio X10/4 that met the random forest cut-off criteria in descending order of variable importance
m/z	RT (sec)	Extract	Annotation	Cosine Score	No. of Shared Peaks	Mass Diff. to Library Reference	ppm error
209.093	53	aqueous	NA	NA	NA	NA	NA
320.256	206	aqueous	NA	NA	NA	NA	NA
193.61	145	aqueous	NA	NA	NA	NA	NA
421.221	177	aqueous	NA	NA	NA	NA	NA
258.171	145	aqueous	CAR 6:1 (Spectral Match to Acetyl-L-carnitine)	0.77	4	54.05	3.87
426.359	210	aqueous	CAR 18:1 (Spectral Match to Palmitoylcarnitine)	0.89	5	26.02	2.81
375.216	186	aqueous	NA	NA	NA	NA	NA
382.296	182	aqueous	NA	NA	NA	NA	NA
534.561	450	organic	NA	NA	NA	NA	NA
269.093	43	organic	NA	NA	NA	NA	NA
408.179	137	organic	NA	NA	NA	NA	NA
370.296	166	organic	CAR 14:1 (Spectral Match to Lauroyl L-carnitine)	0.87	5	26.02	2.16
809.587	347	organic	NA	NA	NA	NA	NA
291.148	142	organic	NA	NA	NA	NA	NA
470.385	189	organic	CAR 20:1;O (Spectral Match to Palmitoylcarnitine)	0.87	8	70.04	2.13
484.364	175	organic	NA	NA	NA	NA	NA
Top-ranking metabolites for T. cruzi strain Sylvio X10/4 that met the random forest cut-off criteria in descending order of variable importance
m/z	RT (sec)	Extract	Annotation	Cosine Score	No. of Shared Peaks	Mass Diff. to Library Reference	ppm error
332.244	158	aqueous	CAR 10:0;O (Spectral Match to Palmitoylcarnitine)	0.87	4	68.1	2.71
412.307	179	aqueous	CAR 16:2;O (Spectral Match to Lauroylcarnitine)	0.8	4	68.03	3.15
442.353	197	aqueous	CAR 18:1;O (Spectral Match to Palmitoylcarnitine)	0.88	8	42.01	0.68
304.213	149	aqueous	NA	NA	NA	NA	NA
416.338	192	aqueous	CAR 16:0;O (Spectral Match to Palmitoylcarnitine)	0.87	4	16	2.4
440.338	190	aqueous	CAR 18:2;O (Spectral Match to Palmitoylcarnitine)	0.85	5	40	2.27
248.15	30	aqueous	CAR 4:0;O2 (Spectral Match to Acetyl-DL-carnitine)	0.82	4	44.03	3.22
414.322	186	aqueous	CAR 16:1;O (Spectral Match to Palmitoylcarnitine)	0.85	7	13.98	1.45
388.307	181	aqueous	CAR 14:0;O (Spectral Match to Palmitoylcarnitine)	0.87	5	12.04	3.35
260.187	148	aqueous	CAR 6:0 (Spectral Match to Acetyl-DL-carnitine )	0.96	5	56.06	5.38
398.195	143	aqueous	NA	NA	NA	NA	NA
368.201	147	aqueous	NA	NA	NA	NA	NA
400.343	205	aqueous	CAR 16:0 (Spectral Match to Lauroyl L-carnitine)	0.92	5	56.06	2.25
276.181	104	aqueous	NA	NA	NA	NA	NA
274.184	166	aqueous	NA	NA	NA	NA	NA
386.211	146	aqueous	NA	NA	NA	NA	NA
444.369	204	aqueous	CAR 18:0;O (Spectral Match to Oleoyl L-carnitine)	0.81	5	18.01	1.58
276.181	139	aqueous	CAR 6:0;O (Spectral Match to Acetyl-DL-carnitine)	0.94	5	72.06	1.81
302.197	145	aqueous	NA	NA	NA	NA	NA
302.216	178	aqueous	NA	NA	NA	NA	NA
175.12	19	aqueous	NA	NA	NA	NA	NA
468.368	198	aqueous	NA	NA	NA	NA	NA
412.2	132	aqueous	NA	NA	NA	NA	NA
584.335	182	aqueous	LPC 22:6;O or PC 22:5 or PC O-22:6;O (Spectral Match to 1-(9Z-Octadecenoyl)-sn-glycero-3-phosphocholine)	0.97	13	61.98	0.51
248.151	47	aqueous	CAR 4:0;O (Spectral Match to Acetyl-DL-carnitine)	0.82	4	44.03	7.25
570.34	155	aqueous	LPC 22:5 or LPC O-22:6;O or PC O-22:5 (Spectral Match to 1-Arachidoyl-2-hydroxy-sn-glycero-3-phosphocholine)	0.91	8	17.94	27
148.061	27	aqueous	glutamine	0.84	4	0.99	4
568.325	190	aqueous	NA	NA	NA	NA	NA
240.102	69	aqueous	NA	NA	NA	NA	NA
150.059	27	aqueous	NA	NA	NA	NA	NA
614.31	174	aqueous	NA	NA	NA	NA	NA
316.249	170	aqueous	CAR 10:0 (Spectral Match to Propionylcarnitine)	0.92	5	98.11	2.53
528.293	157	aqueous	NA	NA	NA	NA	NA
262.166	43	aqueous	NA	NA	NA	NA	NA
220.136	160	aqueous	NA	NA	NA	NA	NA
398.327	198	aqueous	CAR 16:1 (Spectral Match to Lauroyl L-carnitine)	0.89	5	54.05	1.26
600.33	174	aqueous	PC 22:4;O (Spectral Match to 1-(9Z-Octadecenoyl)-sn-glycero-3-phosphocholine)	0.98	12	77.97	0.67
415.158	29	aqueous	NA	NA	NA	NA	NA
381.227	178	aqueous	NA	NA	NA	NA	NA
520.34	216	aqueous	LPC 18:2 or LPC 18:3;O (Spectral Match to 1-(9Z-Octadecenoyl)-sn-glycero-3-phosphocholine)	0.98	20	2.01	0.38
510.283	168	aqueous	NA	NA	NA	NA	NA
386.291	175	aqueous	CAR 14:1;O (Spectral Match to Palmitoylcarnitine)	0.86	6	14.05	2.33
670.408	164	aqueous	NA	NA	NA	NA	NA
405.226	186	aqueous	NA	NA	NA	NA	NA
384.179	139	aqueous	NA	NA	NA	NA	NA
838.267	187	aqueous	NA	NA	NA	NA	NA
228.135	138	aqueous	NA	NA	NA	NA	NA
329.221	189	aqueous	NA	NA	NA	NA	NA
714.626	151	aqueous	NA	NA	NA	NA	NA
390.206	149	aqueous	NA	NA	NA	NA	NA
232.155	115	aqueous	NA	NA	NA	NA	NA
227.091	144	aqueous	NA	NA	NA	NA	NA
476.277	185	aqueous	NA	NA	NA	NA	NA
416.153	33	aqueous	NA	NA	NA	NA	NA
412.21	147	aqueous	NA	NA	NA	NA	NA
526.294	202	aqueous	NA	NA	NA	NA	NA
478.293	202	aqueous	LPC 15:2 or LPC O-15:3;O (Spectral Match to 1-Heptadecanoyl-sn-glycero-3-phosphocholine)	0.7	9	32.06	0.42
383.242	187	aqueous	NA	NA	NA	NA	NA
719.57	280	aqueous	NA	NA	NA	NA	NA
146.119	87	aqueous	NA	NA	NA	NA	NA
482.361	210	aqueous	NA	NA	NA	NA	NA
259.095	28	aqueous	NA	NA	NA	NA	NA
302.207	157	organic	NA	NA	NA	NA	NA
386.291	157	organic	CAR 14:1;O (Spectral Match to Lauroyl L-carnitine)	0.78	4	42.01	2.33
414.322	164	organic	CAR 16:1;O (Spectral Match to Palmitoylcarnitine)	0.83	6	13.98	1.44
416.338	171	organic	CAR 16:0;O (Spectral Match to Palmitoylcarnitine)	0.84	5	16	2.4
332.244	146	organic	CAR 10:0;O (Spectral Match to Palmitoylcarnitine)	0.81	5	68.1	2.71
360.275	153	organic	NA	NA	NA	NA	NA
452.374	199	organic	CAR 20:2 (Spectral Match to Palmitoylcarnitine)	0.89	8	52.03	1.33
442.354	175	organic	CAR 18:1;O (Spectral Match to Palmitoylcarnitine)	0.87	8	42.01	2.94
454.39	210	organic	CAR 20:1 (Spectral Match to Palmitoylcarnitine)	0.88	8	54.05	1.98
452.373	244	organic	NA	NA	NA	NA	NA
468.369	179	organic	CAR 20:2;O (Spectral Match to Palmitoylcarnitine)	0.85	7	68.03	1.49
440.338	168	organic	CAR 18:2;O (Spectral Match to Palmitoylcarnitine)	0.86	6	40	2.27
388.307	160	organic	CAR 14:0;O (Spectral Match to Palmitoylcarnitine)	0.86	4	12.04	3.35
412.307	160	organic	CAR 16:2;O (Spectral Match to Lauroyl L-carnitine)	0.84	4	68.03	3.15
274.183	153	organic	NA	NA	NA	NA	NA
304.213	141	organic	CAR 8:0-OH (Spectral Match to Palmitoylcarnitine)	0.83	4	96.13	3.94
455.394	209	organic	NA	NA	NA	NA	NA
454.389	250	organic	NA	NA	NA	NA	NA
424.343	184	organic	CAR 18:2 (Spectral Match to Palmitoylcarnitine)	0.95	9	24	2.12
368.28	158	organic	CAR 14:2 (Spectral Match to Lauroyl L-carnitine)	0.82	5	24	1.36
456.406	229	organic	CAR 20:0 (Spectral Match to Palmitoylcarnitine)	0.83	4	56.06	2.85
372.312	172	organic	CAR 14:0 (Spectral Match to Lauroyl L-carnitine)	0.91	5	28.03	3.22
302.215	161	organic	NA	NA	NA	NA	NA
484.437	254	organic	CAR 22:0 (Spectral Match to Palmitoylcarnitine)	0.83	6	84.09	2.06
482.42	231	organic	CAR 22:1 (Spectral Match to Palmitoylcarnitine)	0.8	6	82.08	0.83
260.187	141	organic	CAR 6:0 (annotated via networking)	NA	NA	NA	5.38
426.359	193	organic	CAR 18:1 (Spectral Match to Lauroyl L-carnitine)	0.91	7	82.08	0.45
248.151	19	organic	NA	NA	NA	NA	NA
414.359	193	organic	NA	NA	NA	NA	NA
819.594	297	organic	NA	NA	NA	NA	NA
248.15	36	organic	CAR 4:0;O (Spectral Match to acetyl-carnitine)	0.88	6	44.03	3.22
400.343	187	organic	CAR 16:0 (Spectral Match to Lauroyl L-carnitine)	0.91	5	56.06	2.25
396.312	169	organic	CAR 16:2 (Spectral Match to Palmitoylcarnitine)	0.78	4	4.03	3.03
806.57	345	organic	PC family member (Spectral Match to 1-Oleoyl-2-palmitoyl-sn-glycero-3-phosphocholine) *	0.98	14	45.99	NA
472.401	202	organic	NA	NA	NA	NA	NA
400.343	209	organic	NA	NA	NA	NA	NA
438.323	163	organic	NA	NA	NA	NA	NA
450.359	190	organic	CAR 20:3 (spectral Match to Oleoyl L-carnitine)	0.85	6	24	2.66
512.468	276	organic	CAR 24:0 (Spectral Match to Oleoyl L-carnitine)	0.88	9	86.11	1.37
394.296	168	organic	NA	NA	NA	NA	NA
426.358	229	organic	NA	NA	NA	NA	NA
510.453	249	organic	CAR 24:1 (Spectral Match to Oleoyl L-carnitine)	0.84	6	84.1	2.55
580.362	187	organic	NA	NA	NA	NA	NA
444.369	185	organic	CAR 18:0;O (spectral Match to Oleoyl L-carnitine)	0.88	13	18.01	1.57
203.224	133	organic	spermine isomer (annotated via networking) *	NA	NA	NA	4.92
480.406	214	organic	NA	NA	NA	NA	NA
398.328	179	organic	CAR 16:1 (Spectral Match to Lauroyl L-carnitine)	0.9	5	54.05	3.77
326.379	231	organic	NA	NA	NA	NA	NA
632.392	195	organic	PC 24:3;O (Spectral Match to 1,2-Di-(9Z-tetradecenoyl)-sn-glycero-3-phosphocholine)	0.74	8	42.05	0.32
770.591	321	organic	NA	NA	NA	NA	NA
646.614	417	organic	Cer 42:3;O2 (Spectral Match to Ceramide (18:1/18:0))	0.8	13	0.26	1.08
746.605	457	organic	PC family member (Spectral Match to 1-Stearoyl-2-linoleoyl-sn-glycero-3-phosphocholine) *	0.87	16	40	NA
618.377	207	organic	PC family member (Spectral Match to 1,2-Di-(9Z-tetradecenoyl)-sn-glycero-3-phosphocholine) *	0.97	11	56.06	NA
796.615	397	organic	NA	NA	NA	NA	NA
704.557	371	organic	NA	NA	NA	NA	NA
746.603	523	organic	NA	NA	NA	NA	NA
870.549	241	organic	PC 42:10;O (Spectral Match to 1,2-Dilinoleoyl-sn-glycero-3-phosphocholine)	0.98	13	87.98	17.6
822.563	285	organic	PC 38:6;O (Spectral Match to 1-Oleoyl-2-palmitoyl-sn-glycero-3-phosphocholine)	0.98	14	61.98	1.58
800.617	452	organic	PC family member (Spectral Match to 1-Octadecanoyl-2-(5Z,8Z,11Z,14Z-eicosatetraenoyl)-sn-glycero-3-phosphocholine) *	0.95	11	9.98	NA
147.114	18	organic	lysine (annotated via networking)	NA	NA	NA	8.16
539.351	216	organic	NA	NA	NA	NA	NA
703.576	304	organic	NA	NA	NA	NA	NA
807.574	354	organic	NA	NA	NA	NA	NA
742.538	396	organic	PC family member (Spectral Match to 1-Stearoyl-2-linoleoyl-sn-glycero-3-phosphocholine) *	0.81	16	44.06	0.13
834.592	323	organic	NA	NA	NA	NA	NA
153.043	34	organic	xanthine	0.94	5	0	6
716.523	395	organic	NA	NA	NA	NA	NA
720.443	205	organic	PC 32:7 or PC O-32:8;O (Spectral Match to 1-Myristoyl-2-palmitoyl-sn-glycero-3-phosphocholine)	0.98	9	13.91	23.5
153.041	28	organic	NA	NA	NA	NA	NA
719.57	296	organic	NA	NA	NA	NA	NA
716.449	209	organic	PC family member (Spectral Match to 1-Myristoyl-2-palmitoyl-sn-glycero-3-phosphocholine) *	0.97	7	9.91	22.3
600.33	159	organic	PC 22:5;O (Spectral Match to PAF C-16)	0.95	9	75.96	0.67
800.617	416	organic	PC family member (Spectral Match to 1-Octadecanoyl-2-(5Z,8Z,11Z,14Z-eicosatetraenoyl)-sn-glycero-3-phosphocholine) *	0.95	11	9.98	NA
