# Supplementary material for: Spatial metabolomics identifies localized chemical changes in heart tissue during chronic cardiac Chagas Disease
Source: PLoS Negl Trop Dis. 2021 Oct 4;15(10):e0009819. doi: 10.1371/journal.pntd.0009819 (PMC8516257; doi:10.1371/journal.pntd.0009819)
Supplement: S6 Table — * indicate confidence level 3 annotations. All other annotations at level 2 confidence. NA, not annotated/not applicable. (XLSX) [file pntd.0009819.s006.xlsx]

## Sheet: Sheet1
S6 Table. Annotated and unannotated metabolites identified as perturbed by infection at all positions (FDR-corrected Mann Whitney p<0.05).
* indicate confidence level 3 annotations. All other annotations at level 2 confidence. NA, not annotated/not applicable.
All statistically significant metabolites for T. cruzi strain CL
m/z	RT (sec)	Extract	Annotation	Cosine Score	No. of Shared Peaks	Mass Diff. to Library Reference	ppm error
155.071	123	aqueous	NA	NA	NA	NA	NA
165.091	170	aqueous	NA	NA	NA	NA	NA
184.074	25	aqueous	phosphocholine (annotated via networking)	NA	NA	NA	0.54
185.596	143	aqueous	NA	NA	NA	NA	NA
189.124	74	aqueous	NA	NA	NA	NA	NA
211.145	151	aqueous	NA	NA	NA	NA	NA
218.14	39	aqueous	CAR 3:0 (annotated via networking	NA	NA	NA	5.96
251.103	147	aqueous	NA	NA	NA	NA	NA
252.233	190	aqueous	NA	NA	NA	NA	NA
270.244	200	aqueous	NA	NA	NA	NA	NA
278.248	179	aqueous	NA	NA	NA	NA	NA
280.264	206	aqueous	NA	NA	NA	NA	NA
292.227	199	aqueous	NA	NA	NA	NA	NA
296.259	187	aqueous	NA	NA	NA	NA	NA
312.254	194	aqueous	NA	NA	NA	NA	NA
316.285	191	aqueous	NA	NA	NA	NA	NA
332.28	175	aqueous	NA	NA	NA	NA	NA
336.251	190	aqueous	NA	NA	NA	NA	NA
344.228	143	aqueous	NA	NA	NA	NA	NA
365.232	194	aqueous	NA	NA	NA	NA	NA
368.28	177	aqueous	NA	NA	NA	NA	NA
370.178	142	aqueous	NA	NA	NA	NA	NA
372.312	197	aqueous	CAR 14:0 (Spectral Match to Lauroyl L-carnitine)	0.91	4	28.03	3.22
379.21	214	aqueous	NA	NA	NA	NA	NA
380.113	41	aqueous	NA	NA	NA	NA	NA
382.296	182	aqueous	NA	NA	NA	NA	NA
384.275	171	aqueous	CAR 14:2;O (annotated via networking)	NA	NA	NA	1.56
388.255	144	aqueous	NA	NA	NA	NA	NA
396.312	192	aqueous	CAR 16:2 (Spectral Match to Lauroyl L-carnitine)	0.82	4	52.03	3.03
400.269	187	aqueous	NA	NA	NA	NA	NA
415.254	146	aqueous	NA	NA	NA	NA	NA
422.159	119	aqueous	NA	NA	NA	NA	NA
423.237	174	aqueous	NA	NA	NA	NA	NA
432.281	145	aqueous	NA	NA	NA	NA	NA
446.196	147	aqueous	PC 12:4 (annotated via networking)	NA	NA	NA	4.93
465.21	148	aqueous	NA	NA	NA	NA	NA
476.307	146	aqueous	LPC O-16:3 (Spectral Match to 1-Arachidoyl-2-hydroxy-sn-glycero-3-phosphocholine)	0.83	8	76.1	13.65
478.185	141	aqueous	NA	NA	NA	NA	NA
482.325	234	aqueous	PC family member (Spectral Match to 1-Myristoyl-sn-glycero-3-phosphocholine) *	0.96	12	14.01	NA
520.231	148	aqueous	NA	NA	NA	NA	NA
524.372	222	aqueous	LPC 18:0 or PC O-18:0 or LPC O-18:1;O (Spectral Match to 1-(9Z-Octadecenoyl)-sn-glycero-3-phosphocholine)	0.98	18	2.02	1.71
537.34	219	aqueous	NA	NA	NA	NA	NA
605.357	169	aqueous	NA	NA	NA	NA	NA
616.177	186	aqueous	hemin cation	0.98	18	0	1
634.187	180	aqueous	NA	NA	NA	NA	NA
657.204	180	aqueous	heme (M+ACN+H adduct, Spectral Match to Hemin cation)	0.81	15	41.02	0
701.561	274	aqueous	NA	NA	NA	NA	NA
703.575	286	aqueous	NA	NA	NA	NA	NA
931.451	189	aqueous	NA	NA	NA	NA	NA
850.632	417	organic	PC 41:5 or PC O-41:6;O (Spectral Match to 1,2-Dilinoleoyl-sn-glycero-3-phosphocholine)	0.99	11	68.06	0
All statistically significant for T. cruzi strains CL and Sylvio X10/4
m/z	RT (sec)	Extract	Annotation	Cosine Score	No. of Shared Peaks	Mass Diff. to Library Reference	ppm error
193.61	145	aqueous	NA	NA	NA	NA	NA
209.093	53	aqueous	NA	NA	NA	NA	NA
209.093	57	organic	NA	NA	NA	NA	NA
250.095	66	aqueous	NA	NA	NA	NA	NA
320.256	206	aqueous	NA	NA	NA	NA	NA
320.256	217	aqueous	NA	NA	NA	NA	NA
368.201	147	aqueous	NA	NA	NA	NA	NA
375.216	186	aqueous	NA	NA	NA	NA	NA
381.227	178	aqueous	NA	NA	NA	NA	NA
383.242	187	aqueous	NA	NA	NA	NA	NA
389.232	202	aqueous	NA	NA	NA	NA	NA
400.343	205	aqueous	CAR 16:0 (Spectral Match to Lauroyl L-carnitine)	0.92	5	56.06	2.25
405.226	186	aqueous	NA	NA	NA	NA	NA
407.242	190	aqueous	NA	NA	NA	NA	NA
421.221	177	aqueous	NA	NA	NA	NA	NA
426.359	210	aqueous	CAR 18:1 (Spectral Match to Palmitoylcarnitine)	0.89	5	26.02	2.81
462.191	140	aqueous	NA	NA	NA	NA	NA
464.206	147	aqueous	NA	NA	NA	NA	NA
All statistically significant for T. cruzi strain Sylvio X10/4
m/z	RT (sec)	Extract	Annotation	Cosine Score	No. of Shared Peaks	Mass Diff. to Library Reference	ppm error
147.114	14	aqueous	NA	NA	NA	NA	NA
148.061	27	aqueous	glutamine	0.84	4	0.99	4
150.059	27	aqueous	NA	NA	NA	NA	NA
172.985	26	aqueous	NA	NA	NA	NA	NA
220.136	160	aqueous	NA	NA	NA	NA	NA
223.133	183	aqueous	NA	NA	NA	NA	NA
227.091	144	aqueous	NA	NA	NA	NA	NA
232.155	115	aqueous	NA	NA	NA	NA	NA
240.102	69	aqueous	NA	NA	NA	NA	NA
244.155	140	aqueous	NA	NA	NA	NA	NA
246.171	142	aqueous	CAR 5:0 (annotated via networking)	NA	NA	NA	4.06
248.15	30	aqueous	CAR 4:0;O2 (Spectral Match to Acetyl-DL-carnitine)	0.82	4	44.03	3.22
248.151	47	aqueous	CAR 4:0;O (Spectral Match to Acetyl-DL-carnitine)	0.82	4	44.03	7.25
257.117	31	aqueous	NA	NA	NA	NA	NA
258.171	145	aqueous	CAR 6:1 (Spectral Match to Acetyl-L-carnitine)	0.77	4	54.05	3.87
260.187	148	aqueous	CAR 6:0 (Spectral Match to Acetyl-DL-carnitine )	0.96	5	56.06	5.38
262.166	43	aqueous	NA	NA	NA	NA	NA
274.184	166	aqueous	NA	NA	NA	NA	NA
276.181	104	aqueous	NA	NA	NA	NA	NA
276.181	139	aqueous	CAR 6:0;O (Spectral Match to Acetyl-DL-carnitine)	0.94	5	72.06	1.81
286.202	154	aqueous	CAR 8:1 (annotated via networking)	NA	NA	NA	2.45
288.218	159	aqueous	CAR 8:0 (Spectral Match to Acetyl-L-carnitine)	0.87	4	84.09	3.82
299.201	171	aqueous	NA	NA	NA	NA	NA
302.197	145	aqueous	NA	NA	NA	NA	NA
302.216	178	aqueous	NA	NA	NA	NA	NA
304.213	149	aqueous	NA	NA	NA	NA	NA
316.249	170	aqueous	CAR 10:0 (Spectral Match to Propionylcarnitine)	0.92	5	98.11	2.53
332.244	158	aqueous	CAR 10:0;O (Spectral Match to Palmitoylcarnitine)	0.87	4	68.1	2.71
360.275	170	aqueous	NA	NA	NA	NA	NA
384.116	136	aqueous	Succinyladenosine (Spectral Match to Adenylosuccinic acid)	0.88	9	79.97	1.3
384.179	139	aqueous	NA	NA	NA	NA	NA
386.211	146	aqueous	NA	NA	NA	NA	NA
386.291	175	aqueous	CAR 14:1;O (Spectral Match to Palmitoylcarnitine)	0.86	6	14.05	2.33
388.307	181	aqueous	CAR 14:0;O (Spectral Match to Palmitoylcarnitine)	0.87	5	12.04	3.35
390.206	149	aqueous	NA	NA	NA	NA	NA
398.195	143	aqueous	NA	NA	NA	NA	NA
398.327	198	aqueous	CAR 16:1 (Spectral Match to Lauroyl L-carnitine)	0.89	5	54.05	1.26
412.19	137	aqueous	NA	NA	NA	NA	NA
412.2	132	aqueous	NA	NA	NA	NA	NA
412.21	147	aqueous	NA	NA	NA	NA	NA
412.307	179	aqueous	CAR 16:2;O (Spectral Match to Lauroylcarnitine)	0.8	4	68.03	3.15
414.322	186	aqueous	CAR 16:1;O (Spectral Match to Palmitoylcarnitine)	0.85	7	13.98	1.45
416.144	34	aqueous	NA	NA	NA	NA	NA
416.338	192	aqueous	CAR 16:0;O (Spectral Match to Palmitoylcarnitine)	0.87	4	16	2.4
420.144	139	aqueous	NA	NA	NA	NA	NA
424.269	185	aqueous	NA	NA	NA	NA	NA
424.343	203	aqueous	NA	NA	NA	NA	NA
428.374	217	aqueous	CAR 18:0 (Spectral Match to Palmitoylcarnitine)	0.86	5	28.03	1.4
436.211	150	aqueous	NA	NA	NA	NA	NA
440.214	141	aqueous	NA	NA	NA	NA	NA
440.338	190	aqueous	CAR 18:2;O (Spectral Match to Palmitoylcarnitine)	0.85	5	40	2.27
442.353	197	aqueous	CAR 18:1;O (Spectral Match to Palmitoylcarnitine)	0.88	8	42.01	0.68
444.369	204	aqueous	CAR 18:0;O (Spectral Match to Oleoyl L-carnitine)	0.81	5	18.01	1.58
462.191	148	aqueous	NA	NA	NA	NA	NA
468.368	198	aqueous	NA	NA	NA	NA	NA
476.17	140	aqueous	NA	NA	NA	NA	NA
478.151	139	aqueous	NA	NA	NA	NA	NA
478.168	143	aqueous	NA	NA	NA	NA	NA
480.201	147	aqueous	NA	NA	NA	NA	NA
480.343	212	aqueous	PC family member (Spectral Match to 1-(1Z-Hexadecenyl)-sn-glycero-3-phosphocholine) *	0.98	16	0	NA
492.272	183	aqueous	NA	NA	NA	NA	NA
508.376	215	aqueous	NA	NA	NA	NA	NA
510.283	168	aqueous	NA	NA	NA	NA	NA
528.293	157	aqueous	NA	NA	NA	NA	NA
534.319	181	aqueous	LPC 18:3;O (Spectral Match to 1-(9Z-Octadecenoyl)-sn-glycero-3-phosphocholine)	0.98	17	11.96	0
552.33	169	aqueous	NA	NA	NA	NA	NA
568.324	162	aqueous	NA	NA	NA	NA	NA
568.325	190	aqueous	NA	NA	NA	NA	NA
570.34	155	aqueous	LPC 22:5 or LPC O-22:6;O or PC O-22:5 (Spectral Match to 1-Arachidoyl-2-hydroxy-sn-glycero-3-phosphocholine)	0.91	8	17.94	27
570.341	173	aqueous	PC family member (Spectral Match to 1-(9Z-Octadecenoyl)-sn-glycero-3-phosphocholine) *	0.96	13	47.99	NA
584.335	182	aqueous	LPC 22:6;O or PC 22:5 or PC O-22:6;O (Spectral Match to 1-(9Z-Octadecenoyl)-sn-glycero-3-phosphocholine)	0.97	13	61.98	0.51
594.339	163	aqueous	NA	NA	NA	NA	NA
600.33	174	aqueous	PC 22:4;O (Spectral Match to 1-(9Z-Octadecenoyl)-sn-glycero-3-phosphocholine)	0.98	12	77.97	0.67
614.31	174	aqueous	NA	NA	NA	NA	NA
137.047	30	organic	hypoxanthine	0.91	4	0	7
138.05	29	organic	NA	NA	NA	NA	NA
216.197	150	organic	NA	NA	NA	NA	NA
248.15	36	organic	CAR 4:0;O (Spectral Match to acetyl-carnitine)	0.88	6	44.03	3.22
248.151	19	organic	NA	NA	NA	NA	NA
260.187	141	organic	CAR 6:0 (annotated via networking)	NA	NA	NA	5.38
269.093	43	organic	NA	NA	NA	NA	NA
274.183	153	organic	NA	NA	NA	NA	NA
302.207	157	organic	NA	NA	NA	NA	NA
302.215	161	organic	NA	NA	NA	NA	NA
304.213	141	organic	CAR 8:0-OH (Spectral Match to Palmitoylcarnitine)	0.83	4	96.13	3.94
326.379	206	organic	NA	NA	NA	NA	NA
326.379	231	organic	NA	NA	NA	NA	NA
332.244	146	organic	CAR 10:0;O (Spectral Match to Palmitoylcarnitine)	0.81	5	68.1	2.71
358.26	150	organic	CAR 12:1;O (Spectral Match to Lauroyl L-carnitine)	0.81	4	13.98	3.35
360.275	153	organic	NA	NA	NA	NA	NA
368.28	158	organic	CAR 14:2 (Spectral Match to Lauroyl L-carnitine)	0.82	5	24	1.36
370.296	166	organic	CAR 14:1 (Spectral Match to Lauroyl L-carnitine)	0.87	5	26.02	2.16
372.312	172	organic	CAR 14:0 (Spectral Match to Lauroyl L-carnitine)	0.91	5	28.03	3.22
386.291	157	organic	CAR 14:1;O (Spectral Match to Lauroyl L-carnitine)	0.78	4	42.01	2.33
388.307	160	organic	CAR 14:0;O (Spectral Match to Palmitoylcarnitine)	0.86	4	12.04	3.35
396.312	169	organic	CAR 16:2 (Spectral Match to Palmitoylcarnitine)	0.78	4	4.03	3.03
398.328	179	organic	CAR 16:1 (Spectral Match to Lauroyl L-carnitine)	0.9	5	54.05	3.77
400.343	187	organic	CAR 16:0 (Spectral Match to Lauroyl L-carnitine)	0.91	5	56.06	2.25
400.343	209	organic	NA	NA	NA	NA	NA
412.307	160	organic	CAR 16:2;O (Spectral Match to Lauroyl L-carnitine)	0.84	4	68.03	3.15
414.322	164	organic	CAR 16:1;O (Spectral Match to Palmitoylcarnitine)	0.83	6	13.98	1.44
414.359	193	organic	NA	NA	NA	NA	NA
416.338	171	organic	CAR 16:0;O (Spectral Match to Palmitoylcarnitine)	0.84	5	16	2.4
424.343	184	organic	CAR 18:2 (Spectral Match to Palmitoylcarnitine)	0.95	9	24	2.12
426.358	229	organic	NA	NA	NA	NA	NA
426.359	193	organic	CAR 18:1 (Spectral Match to Lauroyl L-carnitine)	0.91	7	82.08	0.45
428.373	240	organic	NA	NA	NA	NA	NA
428.374	205	organic	CAR 18:0 (Spectral Match to Lauroyl L-carnitine)	0.88	5	84.09	1.4
438.323	163	organic	NA	NA	NA	NA	NA
440.338	168	organic	CAR 18:2;O (Spectral Match to Palmitoylcarnitine)	0.86	6	40	2.27
442.354	175	organic	CAR 18:1;O (Spectral Match to Palmitoylcarnitine)	0.87	8	42.01	2.94
442.391	218	organic	NA	NA	NA	NA	NA
444.369	185	organic	CAR 18:0;O (spectral Match to Oleoyl L-carnitine)	0.88	13	18.01	1.57
450.359	190	organic	CAR 20:3 (spectral Match to Oleoyl L-carnitine)	0.85	6	24	2.66
452.373	244	organic	NA	NA	NA	NA	NA
452.374	199	organic	CAR 20:2 (Spectral Match to Palmitoylcarnitine)	0.89	8	52.03	1.33
454.389	250	organic	NA	NA	NA	NA	NA
454.39	210	organic	CAR 20:1 (Spectral Match to Palmitoylcarnitine)	0.88	8	54.05	1.98
455.394	209	organic	NA	NA	NA	NA	NA
456.406	229	organic	CAR 20:0 (Spectral Match to Palmitoylcarnitine)	0.83	4	56.06	2.85
468.369	179	organic	CAR 20:2;O (Spectral Match to Palmitoylcarnitine)	0.85	7	68.03	1.49
470.385	189	organic	CAR 20:1;O (Spectral Match to Palmitoylcarnitine)	0.87	8	70.04	2.13
472.401	202	organic	NA	NA	NA	NA	NA
480.406	214	organic	NA	NA	NA	NA	NA
482.42	231	organic	CAR 22:1 (Spectral Match to Palmitoylcarnitine)	0.8	6	82.08	0.83
484.364	175	organic	NA	NA	NA	NA	NA
484.437	254	organic	CAR 22:0 (Spectral Match to Palmitoylcarnitine)	0.83	6	84.09	2.06
510.453	249	organic	CAR 24:1 (Spectral Match to Oleoyl L-carnitine)	0.84	6	84.1	2.55
512.468	276	organic	CAR 24:0 (Spectral Match to Oleoyl L-carnitine)	0.88	9	86.11	1.37
513.336	207	organic	NA	NA	NA	NA	NA
541.368	228	organic	NA	NA	NA	NA	NA
569.398	249	organic	NA	NA	NA	NA	NA
580.362	187	organic	NA	NA	NA	NA	NA
596.342	177	organic	PC 23:6 (Spectral Match to PAF C-16)	0.98	11	71.97	12.2
600.33	159	organic	PC 22:5;O (Spectral Match to PAF C-16)	0.95	9	75.96	0.67
632.32	150	organic	NA	NA	NA		NA
716.523	395	organic	NA	NA	NA	NA	NA
744.56	406	organic	PC 33:2 or PC O-33:3;O (Spectral Match to 1-Hexadecyl-2-(9Z-octadecenoyl)-sn-glycero-3-phosphocholine)	0.82	13	2.01	8.33
800.617	416	organic	PC family member (Spectral Match to 1-Octadecanoyl-2-(5Z,8Z,11Z,14Z-eicosatetraenoyl)-sn-glycero-3-phosphocholine) *	0.95	11	9.98	NA
800.617	452	organic	PC family member (Spectral Match to 1-Octadecanoyl-2-(5Z,8Z,11Z,14Z-eicosatetraenoyl)-sn-glycero-3-phosphocholine) *	0.95	11	9.98	NA
816.59	344	organic	PC O-40:8 (Spectral Match to 1-Oleoyl-2-palmitoyl-sn-glycero-3-phosphocholine)	0.99	10	56.01	0.24
817.577	275	organic	NA	NA	NA	NA	NA
819.594	297	organic	NA	NA	NA	NA	NA
868.533	230	organic	PC 42:11;O (Spectral Match to 1,2-Dilinoleoyl-sn-glycero-3-phosphocholine)	0.98	14	85.96	18.1
